# Supplementary material for: Lacticaseibacillus casei ATCC 393 Cannot Colonize the Gastrointestinal Tract of Crucian Carp
Source: Microorganisms. 2021 Dec 9;9(12):2547. doi: 10.3390/microorganisms9122547 (PMC8708626; doi:10.3390/microorganisms9122547)
Supplement: Supplementary file 1 [file microorganisms-09-02547-s001.zip]

Archive with 1 entries (1 files):
- microorganisms-1423096-supplementary.xlsx
