# Supplementary material for: Lacticaseibacillus casei ATCC 393 Cannot Colonize the Gastrointestinal Tract of Crucian Carp
Source: Microorganisms. 2021 Dec 9;9(12):2547. doi: 10.3390/microorganisms9122547 (PMC8708626; doi:10.3390/microorganisms9122547)
Supplement: Supplementary file 1 [file microorganisms-09-02547-s001.zip › microorganisms-1423096-supplementary.xlsx]

## Sheet: total
	TG-7di	TG-7dii	TG-7diii	average	TG0di	TG0dii	TG0diii	average	TG7di	TG7dii	TG7diii	average	TG14di	TG14dii	TG14diii	average	TG21di	TG21dii	TG21diii	average
Cetobacterium	83.509	25.8452	3.2461	37.5334	4.13924	10.8931	2.54967	5.86065	12.866	9.58605	14.8692	12.4404	4.96953	12.3982	7.70586	8.35787	0.954892	4.23787	87.4121	30.8683
Lactobacillus	0.0193504	0.033595	0.0327889	0.0285781	32.6054	38.6948	38.9456	36.7486	0.0884142	0.143696	0.091455	0.107855	0.0816737	0.0300429	0.0170534	0.0429233	0.0530495	0.0508264	0.0158139	0.0398966
Geobacillus	0.00595398	0.0300587	0.0327889	0.0229339	30.9416	35.8538	41.5496	36.115	0.0300608	0.057132	0.0690226	0.0520718	0.00125652	0.0252992	0	0.00885192	0.0305437	0.0297948	0.00862577	0.0229881
Acinetobacter	11.3408	46.9871	27.0649	28.4643	0.0537315	0.0685438	0.0607825	0.0610193	1.56139	0.308166	0.802388	0.89065	0.507633	2.35125	0.83448	1.23112	0.205768	0.595895	0.260211	0.353958
Bosea	0.0774017	0.747931	2.30772	1.04435	0.328146	0.212847	0.195144	0.245379	4.65766	7.92749	6.797	6.46072	3.06465	1.61915	3.50049	2.7281	3.4643	1.4617	0.267399	1.73113
Rhodococcus	0.0610283	0.564043	2.75427	1.12645	0.172708	0.108227	0.153556	0.14483	2.63651	4.01482	4.35015	3.66716	0.33926	0.264061	0.439978	0.347766	10.6549	6.92816	0.428413	6.00383
Streptophyta	0.169688	1.39861	0.323205	0.630502	0.16887	0.194809	0.273521	0.2124	1.83371	6.50093	5.02312	4.45259	2.38362	0.703635	2.69785	1.92837	0.925956	0.85178	0.011501	0.596412
Roseomonas	0.0297699	0.233397	0.563657	0.275608	0.118977	0.0865816	0.0767779	0.0941121	2.33413	2.99164	1.93091	2.41889	0.567946	0.784277	1.67919	1.01047	8.74031	1.36881	0.577927	3.56235
Clostridium_sensu_stricto	0.208389	1.02376	0.35131	0.527821	0.213007	0.120854	0.231933	0.188598	2.07243	4.59133	3.82385	3.49587	2.09964	0.78902	2.58416	1.82427	0.953284	2.05759	0.0201268	1.01033
Gemmobacter	0.117591	2.1713	4.90273	2.39721	0.0671643	0.11905	0.0543843	0.0801995	2.16792	1.849	1.67207	1.89633	0.262612	0.452224	0.742391	0.485743	3.84529	1.39685	0.572176	1.9381
Shinella	0.0878211	0.558738	1.19602	0.614192	0.138167	0.113638	0.111968	0.121258	1.63743	1.64817	2.33297	1.87286	1.56185	1.08312	2.34427	1.66308	0.702505	1.67026	0.127949	0.833571
Blastopirellula	0.0446548	0.298819	0.652656	0.332043	0.272495	0.209239	0.100771	0.194168	0.776277	0.772147	0.405508	0.651311	2.78444	0.643549	0.937937	1.45531	2.28595	0.227842	0.0905706	0.868122
Massilia	0.0193504	0.53752	0.218593	0.258488	0.0191898	0.00360757	0.00639816	0.00973184	2.87523	2.09657	3.26995	2.74725	0.315386	0.0996158	0.172808	0.195937	0.607658	0.0771159	0.0258773	0.236884
Rhizobium	0.00446548	0.0707264	0.234207	0.103133	0.0095949	0.0180378	0.00639816	0.0113436	2.85755	2.77696	3.037	2.8905	0.0515172	0.0379489	0.0466126	0.0453596	0.241134	0.373311	0.0287526	0.214399
Mycobacterium	0.0253044	0.18212	0.217032	0.141485	0.247549	0.162341	0.251128	0.220339	0.755057	2.08965	1.48054	1.44175	0.667211	0.251411	0.685547	0.534723	1.50307	0.809717	0.0474417	0.786743
Shewanella	0.0565628	0.00884079	0.0171752	0.0275262	0.0134329	0.0162341	0.0159954	0.0152208	2.46852	0.619795	0.754072	1.2808	0.0603129	2.16625	0.00113689	0.742566	0.025721	0.411869	0.402536	0.280042
Noviherbaspirillum	0.00297699	0.0212179	0.012491	0.0122286	0.00575694	0.00541135	0.00479862	0.0053223	1.50481	1.67241	2.38128	1.85283	0.354338	0.120171	0.263759	0.24609	0.570684	0.0508264	0.00862577	0.210046
Brevundimonas	0.00446548	0.139685	0.179558	0.107903	0.00575694	0.00360757	0.00639816	0.00525422	2.25103	1.57026	2.2001	2.00713	0.133191	0.0205556	0.10232	0.0853557	0.236312	0.0385579	0.011501	0.0954569
Defluviimonas	0.0833557	1.48879	2.56847	1.3802	0.174627	0.26696	0.211139	0.217576	0.438534	0.0623258	0.217421	0.239427	0.125652	0.104359	0.0841301	0.104714	0.0723403	0.348774	0.0488794	0.156665
Luteolibacter	0.0788902	0.351864	0.398151	0.276302	0.0364606	0.162341	0.0319908	0.0769307	1.40579	0.566126	0.196715	0.722875	0.135704	0.48701	0.343342	0.322019	1.43073	0.334753	0.0991964	0.62156
Arthrobacter	0.0387008	0.0937124	0.0468413	0.0597515	0.0095949	0.0144303	0.020794	0.0149397	0.967251	1.10455	0.831723	0.967842	0.206069	0.0743165	0.251253	0.177213	1.44841	0.338258	0.0646933	0.617122
Terrisporobacter	0.0803787	0.272296	0.0858758	0.146184	0.0479745	0.0288605	0.0495857	0.0421403	0.410242	1.23093	0.77823	0.806469	0.535277	0.196069	0.460442	0.397263	0.173617	0.476716	0.0100634	0.220132
Bacteroides	0.0416778	0.0495085	0.0265434	0.0392432	0.0287847	0.0901892	0.115167	0.0780469	2.12017	0.0502069	1.9033	1.35789	0.0301564	0.0743165	0.0204641	0.0416457	0.0273286	0.101653	0.0920082	0.0736632
Paracoccus	0.0193504	0.125539	0.27168	0.138856	0.00383796	0.0162341	0.00319908	0.00775703	0.770972	1.27075	1.20099	1.08091	0.0942389	0.0505985	0.0511602	0.0653325	0.591583	0.129695	0.0244397	0.248572
Cnuella	0	0.0371313	0.0374731	0.0248681	0	0.00360757	0.00159954	0.0017357	0.774508	0.664808	1.20617	0.881829	0.1734	0.0743165	0.156891	0.134869	1.02241	0.0928896	0.0215644	0.378954
Alsobacter	0.00297699	0.0583492	0.326328	0.129218	0.00191898	0.00541135	0.00639816	0.00457616	0.984934	1.48197	0.936982	1.13463	0.0263869	0.0205556	0.0147796	0.020574	0.268463	0.0368053	0.0143763	0.106548
Schlesneria	0.00148849	0	0.00624551	0.002578	0.0479745	0.050506	0.0495857	0.0493554	0.399632	0.377417	0.205342	0.327464	0.795376	0.23718	0.213736	0.415431	1.06742	0.427643	0.061818	0.518961
Gemmata	0.00893096	0.0265224	0.0296662	0.0217065	0	0	0.00159954	0.00053318	1.44292	1.27422	0.835174	1.1841	0.0402086	0.0142308	0.00682136	0.0204203	0.0594798	0.0368053	0.011501	0.0359287
Tahibacter	0.00446548	0.00176816	0	0.00207788	0.00383796	0	0	0.00127932	0.00176828	0	0.00345113	0.00173981	0.0163347	0.00474361	0.00227379	0.00778404	3.25853	0.285679	0.0747567	1.20632
Vibrio	0.342354	0.127307	0.00936827	0.159676	0.0095949	0.0865816	0.0543843	0.050187	0.13439	0.0328942	0.417587	0.194957	0.145756	1.44838	0.0591185	0.551085	0.0723403	0.231348	0.319154	0.207614
Bacillus	0.0282814	0.122003	0.137401	0.0958952	0.0230278	0.0126265	0.0271922	0.0209488	0.496888	1.08204	0.655715	0.744883	0.182195	0.0838037	0.186451	0.150816	0.136643	0.141963	0.00431289	0.0943063
Phreatobacter	0.0178619	0.318269	1.69409	0.676742	0.0134329	0.0108227	0.0111968	0.0118174	0.12378	0.226797	0.179459	0.176678	0.109317	0.0679917	0.0864039	0.0879042	0.077163	0.0928896	0.00862577	0.0595594
Aeromonas	0.0431663	0.0548129	0.0421572	0.0467122	0.0230278	0.0487022	0.219137	0.0969556	1.14231	0.0882949	0.267463	0.499356	0.175913	0.151795	0.0341068	0.120605	0.0643025	0.1665	0.171078	0.13396
Opitutus	0.00148849	0	0	0.000496165	0	0	0	0	0.00530485	0.0294316	0.00172557	0.012154	0.0490042	0.00474361	0	0.0179159	2.08662	0.129695	0.0546299	0.75698
Virgibacillus	0	0.00707264	0.00468413	0.00391892	0.00191898	0.00360757	0.00319908	0.00290854	0.0265243	1.73993	0.144948	0.637133	0.0251304	0.0142308	0.0136427	0.017668	0.00321512	0.0122684	0	0.00516119
unclassified_Gammaproteobacteria	0.120568	0.203338	0.363801	0.229236	27.6352	9.33098	12.6907	16.5523	8.11996	6.03348	7.54245	7.23196	53.0427	52.1006	61.947	55.6968	21.9062	42.6135	3.1139	22.5446
unclassified_Rhizobiales	0.46441	2.6823	14.4318	5.85951	0.754159	0.885658	0.619022	0.752946	1.29969	2.76138	1.52022	1.86043	1.57693	1.68556	2.12258	1.79502	2.89683	7.31374	0.64262	3.61773
unclassified_Planctomycetaceae	0.994314	4.79525	18.0917	7.96042	0.368444	0.382402	0.203141	0.317996	1.31914	1.56507	0.603948	1.16272	3.84872	0.809576	1.04139	1.8999	4.50439	1.04106	0.225708	1.92372
unclassified_Rhodobacteraceae	0.29621	2.54969	9.41355	4.08648	0.35693	0.544743	0.324706	0.408793	6.69296	2.1589	4.41055	4.4208	1.31683	1.55748	1.81221	1.56217	4.90949	1.84377	0.383847	2.37904
unclassified_Neisseriaceae	0.281325	0.137916	0.365362	0.261535	0.0115139	0.0956006	0.0143959	0.0405034	0.822252	0.197365	0.726463	0.582027	4.85393	10.5751	0.487727	5.30558	0.173617	14.4943	2.47847	5.71546
unclassified_Rhizobiaceae	0.0312584	0.284674	1.25222	0.522719	0.0345417	0.0234492	0.0111968	0.0230625	4.82034	7.22287	5.24572	5.76298	0.36439	0.419019	0.75035	0.511253	0.160756	0.170005	0.0316278	0.120796
unclassified_Enterobacteriaceae	0.0163734	0.0282905	0.00936827	0.0180107	0.0191898	0.0288605	0.0191945	0.0224149	5.87778	0.353179	0.695403	2.30879	0.135704	1.44206	0.0261485	0.534636	0.0353664	0.12619	0.0215644	0.0610401
unclassified_Bacteria	0.0387008	0.251079	0.0874372	0.125739	0.0594884	0.06674	0.0511853	0.0591379	0.415547	1.31577	1.05605	0.92912	0.709933	0.226112	0.254664	0.396903	0.990258	0.837759	0.0474417	0.625153
unclassified_Comamonadaceae	0.00297699	0.0353632	0.0359117	0.0247506	0.00191898	0.00180378	0.00479862	0.00284046	0.442071	0.515919	0.635008	0.530999	1.25275	0.0316241	0.0602553	0.448209	0.176832	0.0157737	0.0186892	0.0704316
unclassified_Caulobacteraceae	0.00595398	0.0565811	0.0765075	0.0463475	0.00383796	0.00180378	0.00159954	0.00241376	0.466827	1.19285	0.531474	0.730383	0.0929823	0.0126496	0.0693505	0.0583275	0.0626949	0.0157737	0.00431289	0.0275938
unclassified_Pasteurellaceae	0.0312584	0.0141453	0.0187365	0.0213801	0	0.00541135	0.00159954	0.00233696	0.0389022	0	0.0103534	0.0164185	1.64227	0.109103	0.0250117	0.592128	0	0.113921	0.342156	0.152026
Other	1.1387	4.97383	5.86141	3.99131	0.807891	0.946987	0.657411	0.804096	12.6645	14.1843	11.7494	12.866	8.09072	4.08267	4.6624	5.61193	16.3216	5.3911	1.29099	7.66789

## Sheet: day-7
	TG-7di	TG-7dii	TG-7diii	average
Cetobacterium	83.509	25.8452	3.2461	37.5334
Acinetobacter	11.3408	46.9871	27.0649	28.4643
unclassified_Planctomycetaceae	0.994314	4.79525	18.0917	7.96042
unclassified_Rhizobiales	0.46441	2.6823	14.4318	5.85951
unclassified_Rhodobacteraceae	0.29621	2.54969	9.41355	4.08648
Other	1.1387	4.97383	5.86141	3.99131
Gemmobacter	0.117591	2.1713	4.90273	2.39721
Defluviimonas	0.0833557	1.48879	2.56847	1.3802
Rhodococcus	0.0610283	0.564043	2.75427	1.12645
Bosea	0.0774017	0.747931	2.30772	1.04435
Phreatobacter	0.0178619	0.318269	1.69409	0.676742
Streptophyta	0.169688	1.39861	0.323205	0.630502
Shinella	0.0878211	0.558738	1.19602	0.614192
Clostridium_sensu_stricto	0.208389	1.02376	0.35131	0.527821
unclassified_Rhizobiaceae	0.0312584	0.284674	1.25222	0.522719
Blastopirellula	0.0446548	0.298819	0.652656	0.332043
Luteolibacter	0.0788902	0.351864	0.398151	0.276302
Roseomonas	0.0297699	0.233397	0.563657	0.275608
unclassified_Neisseriaceae	0.281325	0.137916	0.365362	0.261535
Massilia	0.0193504	0.53752	0.218593	0.258488
unclassified_Gammaproteobacteria	0.120568	0.203338	0.363801	0.229236
Vibrio	0.342354	0.127307	0.00936827	0.159676
Terrisporobacter	0.0803787	0.272296	0.0858758	0.146184
Mycobacterium	0.0253044	0.18212	0.217032	0.141485
Paracoccus	0.0193504	0.125539	0.27168	0.138856
Alsobacter	0.00297699	0.0583492	0.326328	0.129218
unclassified_Bacteria	0.0387008	0.251079	0.0874372	0.125739
Brevundimonas	0.00446548	0.139685	0.179558	0.107903
Rhizobium	0.00446548	0.0707264	0.234207	0.103133
Bacillus	0.0282814	0.122003	0.137401	0.0958952
Arthrobacter	0.0387008	0.0937124	0.0468413	0.0597515
Aeromonas	0.0431663	0.0548129	0.0421572	0.0467122
unclassified_Caulobacteraceae	0.00595398	0.0565811	0.0765075	0.0463475
Bacteroides	0.0416778	0.0495085	0.0265434	0.0392432
Lactobacillus	0.0193504	0.033595	0.0327889	0.0285781
Shewanella	0.0565628	0.00884079	0.0171752	0.0275262
Cnuella	0	0.0371313	0.0374731	0.0248681
unclassified_Comamonadaceae	0.00297699	0.0353632	0.0359117	0.0247506
Geobacillus	0.00595398	0.0300587	0.0327889	0.0229339
Gemmata	0.00893096	0.0265224	0.0296662	0.0217065
unclassified_Pasteurellaceae	0.0312584	0.0141453	0.0187365	0.0213801
unclassified_Enterobacteriaceae	0.0163734	0.0282905	0.00936827	0.0180107
Noviherbaspirillum	0.00297699	0.0212179	0.012491	0.0122286
Virgibacillus	0	0.00707264	0.00468413	0.00391892
Schlesneria	0.00148849	0	0.00624551	0.002578
Tahibacter	0.00446548	0.00176816	0	0.00207788
Opitutus	0.00148849	0	0	0.000496165

## Sheet: day0
	TG0di	TG0dii	TG0diii	average
Lactobacillus	32.6054	38.6948	38.9456	36.7486
Geobacillus	30.9416	35.8538	41.5496	36.115
unclassified_Gammaproteobacteria	27.6352	9.33098	12.6907	16.5523
Cetobacterium	4.13924	10.8931	2.54967	5.86065
Other	0.807891	0.946987	0.657411	0.804096
unclassified_Rhizobiales	0.754159	0.885658	0.619022	0.752946
unclassified_Rhodobacteraceae	0.35693	0.544743	0.324706	0.408793
unclassified_Planctomycetaceae	0.368444	0.382402	0.203141	0.317996
Bosea	0.328146	0.212847	0.195144	0.245379
Mycobacterium	0.247549	0.162341	0.251128	0.220339
Defluviimonas	0.174627	0.26696	0.211139	0.217576
Streptophyta	0.16887	0.194809	0.273521	0.2124
Blastopirellula	0.272495	0.209239	0.100771	0.194168
Clostridium_sensu_stricto	0.213007	0.120854	0.231933	0.188598
Rhodococcus	0.172708	0.108227	0.153556	0.14483
Shinella	0.138167	0.113638	0.111968	0.121258
Aeromonas	0.0230278	0.0487022	0.219137	0.0969556
Roseomonas	0.118977	0.0865816	0.0767779	0.0941121
Gemmobacter	0.0671643	0.11905	0.0543843	0.0801995
Bacteroides	0.0287847	0.0901892	0.115167	0.0780469
Luteolibacter	0.0364606	0.162341	0.0319908	0.0769307
Acinetobacter	0.0537315	0.0685438	0.0607825	0.0610193
unclassified_Bacteria	0.0594884	0.06674	0.0511853	0.0591379
Vibrio	0.0095949	0.0865816	0.0543843	0.050187
Schlesneria	0.0479745	0.050506	0.0495857	0.0493554
Terrisporobacter	0.0479745	0.0288605	0.0495857	0.0421403
unclassified_Neisseriaceae	0.0115139	0.0956006	0.0143959	0.0405034
unclassified_Rhizobiaceae	0.0345417	0.0234492	0.0111968	0.0230625
unclassified_Enterobacteriaceae	0.0191898	0.0288605	0.0191945	0.0224149
Bacillus	0.0230278	0.0126265	0.0271922	0.0209488
Shewanella	0.0134329	0.0162341	0.0159954	0.0152208
Arthrobacter	0.0095949	0.0144303	0.020794	0.0149397
Phreatobacter	0.0134329	0.0108227	0.0111968	0.0118174
Rhizobium	0.0095949	0.0180378	0.00639816	0.0113436
Massilia	0.0191898	0.00360757	0.00639816	0.00973184
Paracoccus	0.00383796	0.0162341	0.00319908	0.00775703
Noviherbaspirillum	0.00575694	0.00541135	0.00479862	0.0053223
Brevundimonas	0.00575694	0.00360757	0.00639816	0.00525422
Alsobacter	0.00191898	0.00541135	0.00639816	0.00457616
Virgibacillus	0.00191898	0.00360757	0.00319908	0.00290854
unclassified_Comamonadaceae	0.00191898	0.00180378	0.00479862	0.00284046
unclassified_Caulobacteraceae	0.00383796	0.00180378	0.00159954	0.00241376
unclassified_Pasteurellaceae	0	0.00541135	0.00159954	0.00233696
Cnuella	0	0.00360757	0.00159954	0.0017357
Tahibacter	0.00383796	0	0	0.00127932
Gemmata	0	0	0.00159954	0.00053318
Opitutus	0	0	0	0

## Sheet: day7
	TG7di	TG7dii	TG7diii	average
Other	12.6645	14.1843	11.7494	12.866
Cetobacterium	12.866	9.58605	14.8692	12.4404
unclassified_Gammaproteobacteria	8.11996	6.03348	7.54245	7.23196
Bosea	4.65766	7.92749	6.797	6.46072
unclassified_Rhizobiaceae	4.82034	7.22287	5.24572	5.76298
Streptophyta	1.83371	6.50093	5.02312	4.45259
unclassified_Rhodobacteraceae	6.69296	2.1589	4.41055	4.4208
Rhodococcus	2.63651	4.01482	4.35015	3.66716
Clostridium_sensu_stricto	2.07243	4.59133	3.82385	3.49587
Rhizobium	2.85755	2.77696	3.037	2.8905
Massilia	2.87523	2.09657	3.26995	2.74725
Roseomonas	2.33413	2.99164	1.93091	2.41889
unclassified_Enterobacteriaceae	5.87778	0.353179	0.695403	2.30879
Brevundimonas	2.25103	1.57026	2.2001	2.00713
Gemmobacter	2.16792	1.849	1.67207	1.89633
Shinella	1.63743	1.64817	2.33297	1.87286
unclassified_Rhizobiales	1.29969	2.76138	1.52022	1.86043
Noviherbaspirillum	1.50481	1.67241	2.38128	1.85283
Mycobacterium	0.755057	2.08965	1.48054	1.44175
Bacteroides	2.12017	0.0502069	1.9033	1.35789
Shewanella	2.46852	0.619795	0.754072	1.2808
Gemmata	1.44292	1.27422	0.835174	1.1841
unclassified_Planctomycetaceae	1.31914	1.56507	0.603948	1.16272
Alsobacter	0.984934	1.48197	0.936982	1.13463
Paracoccus	0.770972	1.27075	1.20099	1.08091
Arthrobacter	0.967251	1.10455	0.831723	0.967842
unclassified_Bacteria	0.415547	1.31577	1.05605	0.92912
Acinetobacter	1.56139	0.308166	0.802388	0.89065
Cnuella	0.774508	0.664808	1.20617	0.881829
Terrisporobacter	0.410242	1.23093	0.77823	0.806469
Bacillus	0.496888	1.08204	0.655715	0.744883
unclassified_Caulobacteraceae	0.466827	1.19285	0.531474	0.730383
Luteolibacter	1.40579	0.566126	0.196715	0.722875
Blastopirellula	0.776277	0.772147	0.405508	0.651311
Virgibacillus	0.0265243	1.73993	0.144948	0.637133
unclassified_Neisseriaceae	0.822252	0.197365	0.726463	0.582027
unclassified_Comamonadaceae	0.442071	0.515919	0.635008	0.530999
Aeromonas	1.14231	0.0882949	0.267463	0.499356
Schlesneria	0.399632	0.377417	0.205342	0.327464
Defluviimonas	0.438534	0.0623258	0.217421	0.239427
Vibrio	0.13439	0.0328942	0.417587	0.194957
Phreatobacter	0.12378	0.226797	0.179459	0.176678
Lactobacillus	0.0884142	0.143696	0.091455	0.107855
Geobacillus	0.0300608	0.057132	0.0690226	0.0520718
unclassified_Pasteurellaceae	0.0389022	0	0.0103534	0.0164185
Opitutus	0.00530485	0.0294316	0.00172557	0.012154
Tahibacter	0.00176828	0	0.00345113	0.00173981

## Sheet: day14
	TG14di	TG14dii	TG14diii	average
unclassified_Gammaproteobacteria	53.0427	52.1006	61.947	55.6968
Cetobacterium	4.96953	12.3982	7.70586	8.35787
Other	8.09072	4.08267	4.6624	5.61193
unclassified_Neisseriaceae	4.85393	10.5751	0.487727	5.30558
Bosea	3.06465	1.61915	3.50049	2.7281
Streptophyta	2.38362	0.703635	2.69785	1.92837
unclassified_Planctomycetaceae	3.84872	0.809576	1.04139	1.8999
Clostridium_sensu_stricto	2.09964	0.78902	2.58416	1.82427
unclassified_Rhizobiales	1.57693	1.68556	2.12258	1.79502
Shinella	1.56185	1.08312	2.34427	1.66308
unclassified_Rhodobacteraceae	1.31683	1.55748	1.81221	1.56217
Blastopirellula	2.78444	0.643549	0.937937	1.45531
Acinetobacter	0.507633	2.35125	0.83448	1.23112
Roseomonas	0.567946	0.784277	1.67919	1.01047
Shewanella	0.0603129	2.16625	0.00113689	0.742566
unclassified_Pasteurellaceae	1.64227	0.109103	0.0250117	0.592128
Vibrio	0.145756	1.44838	0.0591185	0.551085
Mycobacterium	0.667211	0.251411	0.685547	0.534723
unclassified_Enterobacteriaceae	0.135704	1.44206	0.0261485	0.534636
unclassified_Rhizobiaceae	0.36439	0.419019	0.75035	0.511253
Gemmobacter	0.262612	0.452224	0.742391	0.485743
unclassified_Comamonadaceae	1.25275	0.0316241	0.0602553	0.448209
Schlesneria	0.795376	0.23718	0.213736	0.415431
Terrisporobacter	0.535277	0.196069	0.460442	0.397263
unclassified_Bacteria	0.709933	0.226112	0.254664	0.396903
Rhodococcus	0.33926	0.264061	0.439978	0.347766
Luteolibacter	0.135704	0.48701	0.343342	0.322019
Noviherbaspirillum	0.354338	0.120171	0.263759	0.24609
Massilia	0.315386	0.0996158	0.172808	0.195937
Arthrobacter	0.206069	0.0743165	0.251253	0.177213
Bacillus	0.182195	0.0838037	0.186451	0.150816
Cnuella	0.1734	0.0743165	0.156891	0.134869
Aeromonas	0.175913	0.151795	0.0341068	0.120605
Defluviimonas	0.125652	0.104359	0.0841301	0.104714
Phreatobacter	0.109317	0.0679917	0.0864039	0.0879042
Brevundimonas	0.133191	0.0205556	0.10232	0.0853557
Paracoccus	0.0942389	0.0505985	0.0511602	0.0653325
unclassified_Caulobacteraceae	0.0929823	0.0126496	0.0693505	0.0583275
Rhizobium	0.0515172	0.0379489	0.0466126	0.0453596
Lactobacillus	0.0816737	0.0300429	0.0170534	0.0429233
Bacteroides	0.0301564	0.0743165	0.0204641	0.0416457
Alsobacter	0.0263869	0.0205556	0.0147796	0.020574
Gemmata	0.0402086	0.0142308	0.00682136	0.0204203
Opitutus	0.0490042	0.00474361	0	0.0179159
Virgibacillus	0.0251304	0.0142308	0.0136427	0.017668
Geobacillus	0.00125652	0.0252992	0	0.00885192
Tahibacter	0.0163347	0.00474361	0.00227379	0.00778404

## Sheet: day21
	TG21di	TG21dii	TG21diii	average
Cetobacterium	0.954892	4.23787	87.4121	30.8683
unclassified_Gammaproteobacteria	21.9062	42.6135	3.1139	22.5446
Other	16.3216	5.3911	1.29099	7.66789
Rhodococcus	10.6549	6.92816	0.428413	6.00383
unclassified_Neisseriaceae	0.173617	14.4943	2.47847	5.71546
unclassified_Rhizobiales	2.89683	7.31374	0.64262	3.61773
Roseomonas	8.74031	1.36881	0.577927	3.56235
unclassified_Rhodobacteraceae	4.90949	1.84377	0.383847	2.37904
Gemmobacter	3.84529	1.39685	0.572176	1.9381
unclassified_Planctomycetaceae	4.50439	1.04106	0.225708	1.92372
Bosea	3.4643	1.4617	0.267399	1.73113
Tahibacter	3.25853	0.285679	0.0747567	1.20632
Clostridium_sensu_stricto	0.953284	2.05759	0.0201268	1.01033
Blastopirellula	2.28595	0.227842	0.0905706	0.868122
Shinella	0.702505	1.67026	0.127949	0.833571
Mycobacterium	1.50307	0.809717	0.0474417	0.786743
Opitutus	2.08662	0.129695	0.0546299	0.75698
unclassified_Bacteria	0.990258	0.837759	0.0474417	0.625153
Luteolibacter	1.43073	0.334753	0.0991964	0.62156
Arthrobacter	1.44841	0.338258	0.0646933	0.617122
Streptophyta	0.925956	0.85178	0.011501	0.596412
Schlesneria	1.06742	0.427643	0.061818	0.518961
Cnuella	1.02241	0.0928896	0.0215644	0.378954
Acinetobacter	0.205768	0.595895	0.260211	0.353958
Shewanella	0.025721	0.411869	0.402536	0.280042
Paracoccus	0.591583	0.129695	0.0244397	0.248572
Massilia	0.607658	0.0771159	0.0258773	0.236884
Terrisporobacter	0.173617	0.476716	0.0100634	0.220132
Rhizobium	0.241134	0.373311	0.0287526	0.214399
Noviherbaspirillum	0.570684	0.0508264	0.00862577	0.210046
Vibrio	0.0723403	0.231348	0.319154	0.207614
Defluviimonas	0.0723403	0.348774	0.0488794	0.156665
unclassified_Pasteurellaceae	0	0.113921	0.342156	0.152026
Aeromonas	0.0643025	0.1665	0.171078	0.13396
unclassified_Rhizobiaceae	0.160756	0.170005	0.0316278	0.120796
Alsobacter	0.268463	0.0368053	0.0143763	0.106548
Brevundimonas	0.236312	0.0385579	0.011501	0.0954569
Bacillus	0.136643	0.141963	0.00431289	0.0943063
Bacteroides	0.0273286	0.101653	0.0920082	0.0736632
unclassified_Comamonadaceae	0.176832	0.0157737	0.0186892	0.0704316
unclassified_Enterobacteriaceae	0.0353664	0.12619	0.0215644	0.0610401
Phreatobacter	0.077163	0.0928896	0.00862577	0.0595594
Lactobacillus	0.0530495	0.0508264	0.0158139	0.0398966
Gemmata	0.0594798	0.0368053	0.011501	0.0359287
unclassified_Caulobacteraceae	0.0626949	0.0157737	0.00431289	0.0275938
Geobacillus	0.0305437	0.0297948	0.00862577	0.0229881
Virgibacillus	0.00321512	0.0122684	0	0.00516119

## Sheet: 表格填写选项
样本类型	项目类型	扩增类型	扩增区域
土壤	16S/18S/ITS测序	细菌	细菌V3-V4
滤膜	特定功能基因测序	古菌	细菌V3
污泥	PCR产物测序	真菌	细菌V4
人体粪便	核酸适配体测序	原核生物	细菌V1-V3
小鼠粪便	文库测序	真核生物	细菌V4-V5
发酵液			ITS1-ITS2
DNA			ITS3-ITS4
PCR产物			18SV4
			18S NS1-FUNGAL
			古菌V3-V4
			定制引物

## Sheet: Sheet1
全基因组从头测序	组织	人
全基因组重测序	血液	小鼠
真核转录组测序	细胞	大鼠
原核转录组测序	石蜡包埋组织	微生物
小RNA测序	Total RNA
lncRNA-seq	DNA
宏全基因组测序	污泥
微生物分类测序	粪便
核酸适配体测序	发酵液
人全外显子捕获测序	土壤
BRCA1/2基因测序	滤膜
定制化捕获测序	文库
叶绿体基因组测序	PCR产物
线粒体基因组测序
BAC/Fosmid质粒测序
自备文库测序
